# Supplementary material for: Strengthening Health Security at Ground Border Crossings: Key Components for Improved Emergency Preparedness and Response—A Scoping Review
Source: Healthcare (Basel). 2024 Oct 2;12(19):1968. doi: 10.3390/healthcare12191968 (PMC11476094; doi:10.3390/healthcare12191968)
Supplement: Supplementary file 1 [file healthcare-12-01968-s001.zip]

Archive with 1 entries (1 files):
- healthcare-3185359-supplementary.pdf
